# Supplementary material for: Membrane potential states gate synaptic consolidation in human neocortical tissue
Source: Nat Commun. 2024 Dec 12;15:10340. doi: 10.1038/s41467-024-53901-2 (PMC11638263; doi:10.1038/s41467-024-53901-2)
Supplement: Supplementary file 4 — Source Data [file 41467_2024_53901_MOESM4_ESM.xlsx]

## Sheet: Summary
	Source data for the manuscript: Membrane potential states gate synaptic consolidation in human neocortical tissue
	First author: Franz X. Mittermaier
	Last and corresponding author: Jörg R. P. Geiger
	Contact information: joerg.geiger@charite.de
	Abbreviations used in column names:
	'Avg.' stands for average
	'EPSP' stands for excitatory postsynaptic potential
	'CV' stands for coefficient of variation; in our study this exclusively refers to the CV of single trial EPSP amplitudes
	'Amp.' stands for amplitude
	'ms' stands for milliseconds
	'mV' stands for millivolt
	'pA' stands for picoampere
	'Depol' stands for 'Depol'-stimulation condition (see main text and main figure 1)
	'Hyperpol' stands for 'Hyperpol'-stimulation condition (see supplementary figure 5)
	'Depol→Hyperpol' stands for the 'Depol→Hyperpol'-stimulation condition (see main text and main figure 4)
	'AP' stands for action potential
	'DTX' stands for Dendrotoxin

## Sheet: Fig1c
Experiment name	Experiment type	Duration of depolarization (ms)	Avg. EPSP amp. 'Control' (mV)	Avg. EPSP amp. 'Depol' (mV)	EPSP amp. ratio (Depol / Control)
aa_exp02_c06_to_c05_500ms	500ms	500	0.0766682	0.105539	1.37657
ab_exp02_c03_to_c01_500ms	500ms	500	0.487229	0.500194	1.02661
ab_exp02_c03_to_c08_500ms	500ms	500	0.691813	0.734125	1.06116
ab_exp02_c04_to_c03_500ms	500ms	500	1.01389	1.04373	1.02943
ab_exp02_c04_to_c05_500ms	500ms	500	1.14281	1.2786	1.11883
ab_exp02_c04_to_c06_500ms	500ms	500	0.604498	0.615471	1.01815
ab_exp02_c04_to_c09_500ms	500ms	500	2.47625	2.57012	1.03791
ab_exp02_c06_to_c03_500ms	500ms	500	0.0746802	0.111047	1.48696
ab_exp02_c06_to_c08_500ms	500ms	500	0.164323	0.19826	1.20653
ab_exp02_c06_to_c09_500ms	500ms	500	3.28861	3.27918	0.997132
ab_exp02_c07_to_c01_500ms	500ms	500	0.446921	0.476127	1.06535
ab_exp02_c07_to_c03_500ms	500ms	500	0.725011	0.817667	1.1278
ab_exp03_c03_to_c07_500ms	500ms	500	0.836787	0.839732	1.00352
ab_exp03_c04_to_c03_500ms	500ms	500	0.631955	0.56531	0.894542
ab_exp03_c04_to_c06_500ms	500ms	500	0.47088	0.487324	1.03492
ab_exp03_c04_to_c07_500ms	500ms	500	0.190712	0.369575	1.93786
ab_exp03_c07_to_c03_500ms	500ms	500	1.50649	1.55364	1.03129
ab_exp03_c08_to_c06_500ms	500ms	500	0.900638	1.17805	1.30801
ac_exp01_c01_to_c09_500ms	500ms	500	0.51914	0.652093	1.2561
ad_exp01_c09_to_c01_200ms	200ms	200	0.852394	1.04855	1.23012
ad_exp01_c09_to_c01_500ms	500ms	500	1.13284	1.04467	0.922168
ad_exp02_c05_to_c06_500ms	500ms	500	0.67049	0.835608	1.24627
ae_exp01_c04_to_c05_500ms	500ms	500	1.25647	1.37883	1.09738
ae_exp01_c09_to_c03_500ms	500ms	500	0.981873	0.988535	1.00678
ae_exp01_c09_to_c04_500ms	500ms	500	1.13364	1.00135	0.883308
ae_exp02_c04_to_c06_500ms	500ms	500	0.439697	0.648525	1.47494
ae_exp02_c06_to_c10_500ms	500ms	500	3.09688	3.08477	0.996089
ae_exp02_c07_to_c06_500ms	500ms	500	0.557219	0.668125	1.19903
ae_exp02_c09_to_c06_500ms	500ms	500	0.1179	0.207543	1.76034
ae_exp02_c09_to_c08_500ms	500ms	500	2.56943	2.51018	0.976941
ae_exp02_c09_to_c10_500ms	500ms	500	0.997463	1.11436	1.1172
ae_exp03_c04_to_c08_500ms	500ms	500	2.94432	2.92315	0.992811
ae_exp03_c07_to_c08_500ms	500ms	500	0.762955	0.732049	0.959493
ae_exp03_c07_to_c09_500ms	500ms	500	0.338493	0.545616	1.6119
ae_exp03_c07_to_c10_500ms	500ms	500	2.06357	2.18314	1.05794
ae_exp03_c10_to_c07_500ms	500ms	500	0.626242	0.708111	1.13073
ae_exp03_c10_to_c08_500ms	500ms	500	0.392508	0.357161	0.909946
ae_exp04_c01_to_c05_500ms	500ms	500	0.25844	0.261057	1.01013
ae_exp04_c01_to_c06_500ms	500ms	500	0.497768	0.576765	1.1587
ae_exp04_c01_to_c08_500ms	500ms	500	0.450237	0.429102	0.953058
ae_exp04_c03_to_c05_500ms	500ms	500	0.753154	0.72648	0.964584
ae_exp04_c07_to_c05_500ms	500ms	500	0.23314	0.244144	1.0472
ae_exp04_c07_to_c09_500ms	500ms	500	0.565624	0.729896	1.29043
ae_exp04_c10_to_c05_500ms	500ms	500	0.255423	0.29502	1.15503
af_exp01_c04_to_c03_050ms	050ms	50	0.287099	0.253054	0.881418
af_exp02_c08_to_c03_500ms	500ms	500	1.02099	0.977766	0.957666
af_exp03_c10_to_c03_050ms	050ms	50	0.741418	0.730108	0.984745
af_exp03_c10_to_c03_500ms	500ms	500	0.82944	0.902288	1.08783
af_exp06_c07_to_c10_500ms	500ms	500	0.314526	0.498873	1.58611
af_exp07_c08_to_c09_050ms	050ms	50	1.78924	1.70742	0.95427
af_exp07_c08_to_c09_500ms	500ms	500	1.8907	1.90743	1.00885
ag_exp02_c01_to_c07_200ms	200ms	200	0.850806	1.01198	1.18944
ag_exp02_c04_to_c07_200ms	200ms	200	1.16675	1.36202	1.16736
ag_exp02_c07_to_c10_200ms	200ms	200	0.715166	0.730416	1.02132
ag_exp02_c10_to_c07_200ms	200ms	200	0.637986	0.599236	0.939261
ag_exp04_c04_to_c07_200ms	200ms	200	1.00218	1.12939	1.12694
ag_exp04_c08_to_c07_200ms	200ms	200	1.34302	1.43574	1.06904
ar_exp04_c02_to_c10_050ms	050ms	50	0.1079	0.124933	1.15785
ar_exp04_c07_to_c08_050ms	050ms	50	0.262586	0.261016	0.99402
bi_exp01_c10_to_c01_1000m	1000ms	1000	1.0541	1.14614	1.08731
bi_exp02_c01_to_c02_1000m	1000ms	1000	1.19681	1.31779	1.10109
au_exp03_c04_to_c09_plus_minus	1000ms	1000	0.335368	0.454065	1.35393
au_exp05_c04_to_c03_plus_minus	1000ms	1000	0.275138	0.334813	1.21689
au_exp05_c04_to_c08_plus_minus	1000ms	1000	0.691574	0.706189	1.02113
av_exp01_c03_to_c07_plus_minus	1000ms	1000	1.70053	1.76312	1.0368
av_exp01_c07_to_c03_plus_minus	1000ms	1000	0.495205	0.500985	1.01167
av_exp01_c07_to_c04_plus_minus	1000ms	1000	0.327352	0.327327	0.999924
av_exp02_c04_to_c08_plus_minus	1000ms	1000	0.213497	0.206517	0.967305
bb_exp04_c02_to_c10_plus_minus	1000ms	1000	0.618076	0.6384	1.03288
bd_exp01_c03_to_c07_plus_minus	1000ms	1000	0.394462	0.434873	1.10245
bd_exp01_c03_to_c08_plus_minus	1000ms	1000	0.563834	1.05295	1.86749
bd_exp02_c04_to_c07_plus_minus	1000ms	1000	0.253924	0.269583	1.06167
bd_exp02_c08_to_c07_plus_minus	1000ms	1000	1.19579	1.52967	1.27922
bd_exp04_c09_to_c10_plus_minus	1000ms	1000	0.102233	0.178287	1.74394
bg_exp01_c09_to_c04_plus_minus	1000ms	1000	1.52564	1.62015	1.06195
bi_exp02_c03_to_c07_plus_minus	1000ms	1000	0.37461	0.435452	1.16241
bi_exp02_c04_to_c02_plus_minus	1000ms	1000	0.710276	0.824429	1.16072
bj_exp01_c01_to_c09_plus_minus	1000ms	1000	0.372308	0.467577	1.25589
bq_exp01_c03_to_c04_plus_minus	1000ms	1000	1.14226	1.20893	1.05837
bq_exp01_c03_to_c07_plus_minus	1000ms	1000	1.0526	0.996543	0.946743
bq_exp03_c01_to_c04_plus_minus	1000ms	1000	0.144848	0.180469	1.24592
bq_exp04_c02_to_c08_plus_minus	1000ms	1000	0.121267	0.201093	1.65826
ar_exp03_c04_to_c10_plus_minus	500ms	500	0.671244	0.977058	1.45559
ar_exp03_c07_to_c08_plus_minus	500ms	500	0.97826	1.03433	1.05731
ar_exp04_c02_to_c10_plus_minus	500ms	500	0.629623	0.68313	1.08498
ar_exp04_c07_to_c08_plus_minus	500ms	500	0.270985	0.411094	1.51703
ar_exp04_c08_to_c10_plus_minus	500ms	500	0.216513	0.201681	0.931496
at_exp01_c03_to_c01_plus_minus	500ms	500	0.0980308	0.15156	1.54605

## Sheet: Fig1d; Fig3b
Experiment name	Experiment type	Avg. EPSP amp. 'Control' (mV)	Avg. EPSP amp. 'Depol' (mV)	EPSP amp. ratio (Depol / Control)	CV of single trial EPSP amplitudes 'Control'	CV of single trial EPSP amplitudes 'Depol'	CV ratio (Depol / Control)	Included in analysis of Fig. 1d	Included in analysis of Fig. 3b
aa_exp02_c06_to_c05_500ms	500ms	0.0766682	0.105539	1.37657	0.9858	0.843306	0.855453	yes	yes		Comment for Fig. 1d: As stated in the figure legend, experiments with 500 or 1000 ms ‘Depol’-length and subthreshold modulation effect > 1.1 were pooled (n = 34 paired recordings)
ab_exp02_c03_to_c01_500ms	500ms	0.487229	0.500194	1.02661	0.472983	0.490332	1.03668	no	yes
ab_exp02_c03_to_c08_500ms	500ms	0.691813	0.734125	1.06116	0.360115	0.340738	0.946193	no	yes		Comment for Fig. 3b: As stated in the figure legend, experiments with 500 or 1000 ms ‘Depol’-length were pooled (n = 76 paired recordings)
ab_exp02_c04_to_c03_500ms	500ms	1.01389	1.04373	1.02943	0.345032	0.309206	0.896165	no	yes
ab_exp02_c04_to_c05_500ms	500ms	1.14281	1.2786	1.11883	0.401455	0.315375	0.78558	yes	yes
ab_exp02_c04_to_c06_500ms	500ms	0.604498	0.615471	1.01815	0.506519	0.437142	0.863032	no	yes
ab_exp02_c04_to_c09_500ms	500ms	2.47625	2.57012	1.03791	0.255787	0.269669	1.05427	no	yes
ab_exp02_c06_to_c03_500ms	500ms	0.0746802	0.111047	1.48696	0.945821	0.754198	0.797401	yes	yes
ab_exp02_c06_to_c08_500ms	500ms	0.164323	0.19826	1.20653	0.753731	0.565412	0.750152	yes	yes
ab_exp02_c06_to_c09_500ms	500ms	3.28861	3.27918	0.997132	0.210915	0.20739	0.98329	no	yes
ab_exp02_c07_to_c01_500ms	500ms	0.446921	0.476127	1.06535	0.352046	0.363213	1.03172	no	yes
ab_exp02_c07_to_c03_500ms	500ms	0.725011	0.817667	1.1278	0.305083	0.204706	0.670983	yes	yes
ab_exp03_c03_to_c07_500ms	500ms	0.836787	0.839732	1.00352	0.567644	0.626447	1.10359	no	yes
ab_exp03_c04_to_c03_500ms	500ms	0.631955	0.56531	0.894542	0.794455	0.82027	1.03249	no	yes
ab_exp03_c04_to_c06_500ms	500ms	0.47088	0.487324	1.03492	0.733003	0.756297	1.03178	no	yes
ab_exp03_c04_to_c07_500ms	500ms	0.190712	0.369575	1.93786	1.92137	1.08589	0.565162	yes	yes
ab_exp03_c07_to_c03_500ms	500ms	1.50649	1.55364	1.03129	0.487885	0.585062	1.19918	no	yes
ab_exp03_c08_to_c06_500ms	500ms	0.900638	1.17805	1.30801	0.648146	0.643097	0.992211	yes	yes
ac_exp01_c01_to_c09_500ms	500ms	0.51914	0.652093	1.2561	0.404083	0.384127	0.950613	yes	yes
ad_exp01_c09_to_c01_200ms	200ms	0.852394	1.04855	1.23012	0.334808	0.273005	0.815409	no	no
ad_exp01_c09_to_c01_500ms	500ms	1.13284	1.04467	0.922168	0.250556	0.338894	1.35256	no	yes
ad_exp02_c05_to_c06_500ms	500ms	0.67049	0.835608	1.24627	0.480349	0.470789	0.980097	yes	yes
ae_exp01_c04_to_c05_500ms	500ms	1.25647	1.37883	1.09738	0.50497	0.469966	0.930682	no	yes
ae_exp01_c09_to_c03_500ms	500ms	0.981873	0.988535	1.00678	0.190865	0.136324	0.714245	no	yes
ae_exp01_c09_to_c04_500ms	500ms	1.13364	1.00135	0.883308	0.384893	0.317509	0.824928	no	yes
ae_exp02_c04_to_c06_500ms	500ms	0.439697	0.648525	1.47494	0.51936	0.549102	1.05727	yes	yes
ae_exp02_c06_to_c10_500ms	500ms	3.09688	3.08477	0.996089	0.362412	0.309646	0.854404	no	yes
ae_exp02_c07_to_c06_500ms	500ms	0.557219	0.668125	1.19903	0.548901	0.603192	1.09891	yes	yes
ae_exp02_c09_to_c06_500ms	500ms	0.1179	0.207543	1.76034	1.1286	0.829998	0.735425	yes	yes
ae_exp02_c09_to_c08_500ms	500ms	2.56943	2.51018	0.976941	0.350543	0.355693	1.01469	no	yes
ae_exp02_c09_to_c10_500ms	500ms	0.997463	1.11436	1.1172	0.643643	0.587606	0.912938	yes	yes
ae_exp03_c04_to_c08_500ms	500ms	2.94432	2.92315	0.992811	0.127079	0.116811	0.919203	no	yes
ae_exp03_c07_to_c08_500ms	500ms	0.762955	0.732049	0.959493	0.193992	0.192374	0.99166	no	yes
ae_exp03_c07_to_c09_500ms	500ms	0.338493	0.545616	1.6119	0.638159	0.378682	0.593398	yes	yes
ae_exp03_c07_to_c10_500ms	500ms	2.06357	2.18314	1.05794	0.104529	0.116041	1.11013	no	yes
ae_exp03_c10_to_c07_500ms	500ms	0.626242	0.708111	1.13073	0.592674	0.48832	0.823928	yes	yes
ae_exp03_c10_to_c08_500ms	500ms	0.392508	0.357161	0.909946	0.711095	0.559353	0.786608	no	yes
ae_exp04_c01_to_c05_500ms	500ms	0.25844	0.261057	1.01013	0.430143	0.481168	1.11862	no	yes
ae_exp04_c01_to_c06_500ms	500ms	0.497768	0.576765	1.1587	0.59793	0.583124	0.975238	yes	yes
ae_exp04_c01_to_c08_500ms	500ms	0.450237	0.429102	0.953058	0.423066	0.578724	1.36793	no	yes
ae_exp04_c03_to_c05_500ms	500ms	0.753154	0.72648	0.964584	0.342159	0.354072	1.03481	no	yes
ae_exp04_c07_to_c05_500ms	500ms	0.23314	0.244144	1.0472	0.538664	0.417307	0.774708	no	yes
ae_exp04_c07_to_c09_500ms	500ms	0.565624	0.729896	1.29043	0.419195	0.346067	0.825551	yes	yes
ae_exp04_c10_to_c05_500ms	500ms	0.255423	0.29502	1.15503	0.658302	0.477888	0.72594	yes	yes
af_exp01_c04_to_c03_050ms	050ms	0.287099	0.253054	0.881418	0.582148	0.651772	1.1196	no	no
af_exp02_c08_to_c03_500ms	500ms	1.02099	0.977766	0.957666	0.290878	0.376095	1.29297	no	yes
af_exp03_c10_to_c03_050ms	050ms	0.741418	0.730108	0.984745	0.19561	0.218478	1.1169	no	no
af_exp03_c10_to_c03_500ms	500ms	0.82944	0.902288	1.08783	0.194705	0.113656	0.583736	no	yes
af_exp06_c07_to_c10_500ms	500ms	0.314526	0.498873	1.58611	0.859292	0.547653	0.63733	yes	yes
af_exp07_c08_to_c09_050ms	050ms	1.78924	1.70742	0.95427	0.225998	0.214819	0.950534	no	no
af_exp07_c08_to_c09_500ms	500ms	1.8907	1.90743	1.00885	0.224435	0.274375	1.22251	no	yes
ag_exp02_c01_to_c07_200ms	200ms	0.850806	1.01198	1.18944	0.467044	0.600468	1.28568	no	no
ag_exp02_c04_to_c07_200ms	200ms	1.16675	1.36202	1.16736	0.550977	0.366701	0.665547	no	no
ag_exp02_c07_to_c10_200ms	200ms	0.715166	0.730416	1.02132	0.271675	0.344908	1.26956	no	no
ag_exp02_c10_to_c07_200ms	200ms	0.637986	0.599236	0.939261	0.892948	0.631415	0.707113	no	no
ag_exp04_c04_to_c07_200ms	200ms	1.00218	1.12939	1.12694	0.502907	0.482975	0.960367	no	no
ag_exp04_c08_to_c07_200ms	200ms	1.34302	1.43574	1.06904	0.425515	0.361692	0.850011	no	no
ar_exp04_c02_to_c10_050ms	050ms	0.1079	0.124933	1.15785	0.582665	0.97666	1.67619	no	no
ar_exp04_c07_to_c08_050ms	050ms	0.262586	0.261016	0.99402	0.664137	0.594757	0.895534	no	no
bi_exp01_c10_to_c01_1000m	1000ms	1.0541	1.14614	1.08731	0.246984	0.242831	0.983184	no	yes
bi_exp02_c01_to_c02_1000m	1000ms	1.19681	1.31779	1.10109	0.435386	0.329339	0.75643	yes	yes
au_exp03_c04_to_c09_plus_minus	1000ms	0.335368	0.454065	1.35393	0.3777	0.355152	0.940303	yes	yes
au_exp05_c04_to_c03_plus_minus	1000ms	0.275138	0.334813	1.21689	0.638689	0.639643	1.00149	yes	yes
au_exp05_c04_to_c08_plus_minus	1000ms	0.691574	0.706189	1.02113	0.620082	0.586586	0.945982	no	yes
av_exp01_c03_to_c07_plus_minus	1000ms	1.70053	1.76312	1.0368	0.366312	0.255156	0.696553	no	yes
av_exp01_c07_to_c03_plus_minus	1000ms	0.495205	0.500985	1.01167	0.665826	0.620804	0.932381	no	yes
av_exp01_c07_to_c04_plus_minus	1000ms	0.327352	0.327327	0.999924	0.581649	0.642804	1.10514	no	yes
av_exp02_c04_to_c08_plus_minus	1000ms	0.213497	0.206517	0.967305	0.609852	0.550178	0.902149	no	yes
bb_exp04_c02_to_c10_plus_minus	1000ms	0.618076	0.6384	1.03288	0.245729	0.257416	1.04756	no	yes
bd_exp01_c03_to_c07_plus_minus	1000ms	0.394462	0.434873	1.10245	0.827815	0.66995	0.809299	yes	yes
bd_exp01_c03_to_c08_plus_minus	1000ms	0.563834	1.05295	1.86749	1.07016	0.881281	0.823501	yes	yes
bd_exp02_c04_to_c07_plus_minus	1000ms	0.253924	0.269583	1.06167	0.435633	0.520293	1.19434	no	yes
bd_exp02_c08_to_c07_plus_minus	1000ms	1.19579	1.52967	1.27922	0.278419	0.24599	0.883523	yes	yes
bd_exp04_c09_to_c10_plus_minus	1000ms	0.102233	0.178287	1.74394	1.0103	0.857721	0.848976	yes	yes
bg_exp01_c09_to_c04_plus_minus	1000ms	1.52564	1.62015	1.06195	0.208737	0.143193	0.685998	no	yes
bi_exp02_c03_to_c07_plus_minus	1000ms	0.37461	0.435452	1.16241	0.304628	0.314902	1.03373	yes	yes
bi_exp02_c04_to_c02_plus_minus	1000ms	0.710276	0.824429	1.16072	0.192479	0.204807	1.06405	yes	yes
bj_exp01_c01_to_c09_plus_minus	1000ms	0.372308	0.467577	1.25589	0.663213	0.733233	1.10558	yes	yes
bq_exp01_c03_to_c04_plus_minus	1000ms	1.14226	1.20893	1.05837	0.151402	0.150533	0.994259	no	yes
bq_exp01_c03_to_c07_plus_minus	1000ms	1.0526	0.996543	0.946743	0.445933	0.246306	0.552339	no	yes
bq_exp03_c01_to_c04_plus_minus	1000ms	0.144848	0.180469	1.24592	0.998236	0.666886	0.668065	yes	yes
bq_exp04_c02_to_c08_plus_minus	1000ms	0.121267	0.201093	1.65826	0.515484	0.576739	1.11883	yes	yes
ar_exp03_c04_to_c10_plus_minus	500ms	0.671244	0.977058	1.45559	0.646001	0.320631	0.496332	yes	yes
ar_exp03_c07_to_c08_plus_minus	500ms	0.97826	1.03433	1.05731	0.28312	0.185445	0.655005	no	yes
ar_exp04_c02_to_c10_plus_minus	500ms	0.629623	0.68313	1.08498	0.778813	0.6296	0.808411	no	yes
ar_exp04_c07_to_c08_plus_minus	500ms	0.270985	0.411094	1.51703	0.548334	0.48357	0.881889	yes	yes
ar_exp04_c08_to_c10_plus_minus	500ms	0.216513	0.201681	0.931496	0.724417	0.625011	0.862778	no	yes
at_exp01_c03_to_c01_plus_minus	500ms	0.0980308	0.15156	1.54605	0.889191	0.932722	1.04896	yes	yes

## Sheet: Fig1f
Experiment name	Distance from soma to axonal bleb (μm)	Passive attenuation of steady state signal	Resting membrane potential soma (mV)	Resting membrane potential axon (mV)
as_rec01	28.8576	1.00597	-83.0977	-81.3291
ax_rec01	532.174	0.405428	-77.9504	-67.3833
az_rec01	111.961	0.783586	-71.7291	-72.2139
ba_rec01	97.8393	0.853407	-71.6586	-73.4789
ba_rec02	33.7504	1.05052	-80.6801	-77.3732
bb_rec01	133.947	0.71869	-74.6243	-59.1807
bb_rec02	179.922	0.764915	-77.8958	-78.2746
bc_rec01	241.949	0.774222	-72.7135	-73.0515
bc_rec02	187.323	0.610516	-73.6518	-68.5442
be_rec01	127.012	0.651259	-81.0001	-79.354
be_rec02	60.5077	0.871694	-77.2938	-81.1551
bh_rec01	57.8169	1.03178	-78.1281	-77.0951
bh_rec02	77.7245	0.976081	-74.2524	-74.1252
bh_rec03	139.076	0.639465	-72.3793	-67.8338
bo_rec02	146.411	0.863958	-75.7374	-78.8487
bo_rec03	119.954	0.874799	-68.6721	-60.4104
bp_rec01	64.1678	1.01693	-75.1219	-73.98
br_rec01	152.33	0.672962	-70.4946	-69.3459
br_rec02	71.7858	0.769775	-71.3282	-63.7154
br_rec03	157.695	0.732335	-77.0813	-75.8653

## Sheet: Fig1g
Experiment name	AP half-duration 'Control' (ms)	AP half-duration 'Depol' (ms)	Half-duration ratio (Depol / Control)
as_rec01	2.234	2.48533	1.1125
ax_rec01	1.8355	2.056	1.12013
ba_rec02	1.69667	1.80778	1.06549
bb_rec02	2.708	3.399	1.25517
bc_rec01	1.3775	1.68708	1.22474
bc_rec02	1.185	1.425	1.20253
be_rec01	3.39098	3.70976	1.09401
be_rec02	2.30938	2.495	1.08038
bh_rec01	1.61231	1.70154	1.05534
bh_rec02	1.89214	2.04714	1.08192
bh_rec03	1.23643	1.355	1.0959
bp_rec01	1.628	1.786	1.09705
br_rec01	0.8625	0.955	1.10725
br_rec02	0.994	1.282	1.28974
br_rec03	1.09258	1.13516	1.03897

## Sheet: Fig2b(Activation)
Experiment name	Activation pulse amp. (mV)	Peak current amp. (pA)	Chord conductance	Chord conductance (normalized to peak conductance)
bl_exp01_channel10	-90	-0.0359673	-0.00239782	-0.00112525
bl_exp01_channel10	-70	-0.421948	-0.0120557	-0.00565749
bl_exp01_channel10	-50	10.9806	0.199648	0.0936909
bl_exp01_channel10	-30	51.0161	0.680214	0.319212
bl_exp01_channel10	-10	107.485	1.13142	0.530952
bl_exp01_channel10	10	165.867	1.44232	0.676853
bl_exp01_channel10	30	232.964	1.72566	0.80982
bl_exp01_channel10	50	306.795	1.97932	0.928859
bl_exp01_channel10	70	372.911	2.13092	1
bl_exp02_channel09	-90	6.00773	0.400515	0.16066
bl_exp02_channel09	-70	5.87844	0.167955	0.0673726
bl_exp02_channel09	-50	6.31695	0.114854	0.0460716
bl_exp02_channel09	-30	34.6865	0.462487	0.185519
bl_exp02_channel09	-10	90.6612	0.954328	0.382813
bl_exp02_channel09	10	154.691	1.34513	0.539579
bl_exp02_channel09	30	230.296	1.70589	0.684291
bl_exp02_channel09	50	326.287	2.10508	0.844417
bl_exp02_channel09	70	436.264	2.49294	1
bl_exp03_channel07	-90	2.70465	0.18031	0.0716415
bl_exp03_channel07	-70	2.21812	0.0633748	0.0251803
bl_exp03_channel07	-50	11.6023	0.210951	0.0838159
bl_exp03_channel07	-30	57.096	0.761279	0.302475
bl_exp03_channel07	-10	117.139	1.23304	0.489918
bl_exp03_channel07	10	194.37	1.69018	0.671548
bl_exp03_channel07	30	279.105	2.06745	0.821446
bl_exp03_channel07	50	361.933	2.33505	0.927772
bl_exp03_channel07	70	440.446	2.51684	1
bl_exp03_channel10	-90	0.729869	0.048658	0.0126276
bl_exp03_channel10	-70	0.436708	0.0124774	0.0032381
bl_exp03_channel10	-50	9.61802	0.174873	0.0453826
bl_exp03_channel10	-30	69.1462	0.921949	0.239262
bl_exp03_channel10	-10	165.885	1.74616	0.453159
bl_exp03_channel10	10	289.107	2.51397	0.65242
bl_exp03_channel10	30	433.916	3.21419	0.834139
bl_exp03_channel10	50	557.45	3.59645	0.933343
bl_exp03_channel10	70	674.328	3.8533	1
bm_exp01_channel07	-90	-2.57255	-0.171503	-0.084357
bm_exp01_channel07	-70	-1.7901	-0.0511457	-0.025157
bm_exp01_channel07	-50	17.7738	0.323161	0.158953
bm_exp01_channel07	-30	68.3764	0.911685	0.448429
bm_exp01_channel07	-10	119.807	1.26113	0.620309
bm_exp01_channel07	10	179.035	1.55683	0.765754
bm_exp01_channel07	30	259.027	1.91872	0.943756
bm_exp01_channel07	50	298.882	1.92827	0.948458
bm_exp01_channel07	70	355.786	2.03306	1
bm_exp02_channel08	-90	0.674233	0.0449488	0.0326019
bm_exp02_channel08	-70	1.33188	0.0380538	0.0276008
bm_exp02_channel08	-50	11.3975	0.207228	0.150305
bm_exp02_channel08	-30	36.4034	0.485379	0.352051
bm_exp02_channel08	-10	74.5868	0.785125	0.569459
bm_exp02_channel08	10	120.637	1.04902	0.760864
bm_exp02_channel08	30	162.916	1.20678	0.875292
bm_exp02_channel08	50	213.701	1.37872	1
bm_exp02_channel08	70	231.99	1.32566	0.961515
bm_exp03_channel08	-90	-1.14717	-0.076478	-0.0281609
bm_exp03_channel08	-70	-0.553281	-0.015808	-0.00582087
bm_exp03_channel08	-50	18.8742	0.343167	0.126362
bm_exp03_channel08	-30	64.6224	0.861631	0.317272
bm_exp03_channel08	-10	131.165	1.38068	0.508397
bm_exp03_channel08	10	233.599	2.0313	0.747969
bm_exp03_channel08	30	328.507	2.43338	0.896026
bm_exp03_channel08	50	417	2.69032	0.990635
bm_exp03_channel08	70	475.257	2.71575	1
bn_exp01_channel10	-90	0.00831829	0.000554553	0.000250694
bn_exp01_channel10	-70	0.384558	0.0109874	0.00496701
bn_exp01_channel10	-50	5.22985	0.0950881	0.0429861
bn_exp01_channel10	-30	25.9835	0.346447	0.156617
bn_exp01_channel10	-10	63.3945	0.66731	0.301668
bn_exp01_channel10	10	129.902	1.12958	0.510645
bn_exp01_channel10	30	220.971	1.63682	0.739951
bn_exp01_channel10	50	317.591	2.04898	0.926272
bn_exp01_channel10	70	387.112	2.21207	1
bn_exp02_channel07	-90	0.170291	0.0113527	0.00827381
bn_exp02_channel07	-70	0.636506	0.0181859	0.0132538
bn_exp02_channel07	-50	3.87259	0.0704107	0.0513148
bn_exp02_channel07	-30	18.98	0.253067	0.184434
bn_exp02_channel07	-10	46.1086	0.485353	0.353722
bn_exp02_channel07	10	102.087	0.887713	0.646959
bn_exp02_channel07	30	172.767	1.27975	0.932676
bn_exp02_channel07	50	202.925	1.30919	0.954131
bn_exp02_channel07	70	240.123	1.37213	1

## Sheet: Fig2b(Inactivation)
Experiment name	Inactivation pulse amp. (mV)	Peak current amp. (pA)	Chord conductance	Chord conductance (normalized to peak conductance)
bl_exp02_channel09	-110	289.579	1.9971	0.992719
bl_exp02_channel09	-100	291.703	2.01175	1
bl_exp02_channel09	-90	273.232	1.88436	0.936677
bl_exp02_channel09	-80	275.589	1.90061	0.944758
bl_exp02_channel09	-70	267.832	1.84712	0.918165
bl_exp02_channel09	-60	247.742	1.70857	0.849295
bl_exp02_channel09	-50	209.844	1.4472	0.719374
bl_exp02_channel09	-40	174.814	1.20562	0.599288
bl_exp02_channel09	-30	116.412	0.802838	0.399075
bl_exp02_channel09	-20	93.5249	0.645	0.320617
bl_exp02_channel09	-10	61.4418	0.423737	0.210631
bl_exp02_channel09	0	38.1426	0.263052	0.130758
bl_exp03_channel07	-110	199.106	1.37315	0.954314
bl_exp03_channel07	-100	193.933	1.33747	0.929517
bl_exp03_channel07	-90	206.885	1.4268	0.991598
bl_exp03_channel07	-80	208.638	1.43889	1
bl_exp03_channel07	-70	204.919	1.41323	0.982173
bl_exp03_channel07	-60	183.843	1.26788	0.881155
bl_exp03_channel07	-50	147.597	1.01791	0.70743
bl_exp03_channel07	-40	108.407	0.747638	0.519595
bl_exp03_channel07	-30	70.2112	0.484215	0.336521
bl_exp03_channel07	-20	58.0529	0.400365	0.278247
bl_exp03_channel07	-10	44.1885	0.304748	0.211795
bl_exp03_channel07	0	41.8384	0.28854	0.200531
bl_exp03_channel10	-110	505.866	3.48873	1
bl_exp03_channel10	-100	493.371	3.40256	0.9753
bl_exp03_channel10	-90	494.171	3.40808	0.976881
bl_exp03_channel10	-80	500.243	3.44995	0.988883
bl_exp03_channel10	-70	488.781	3.3709	0.966225
bl_exp03_channel10	-60	395.943	2.73064	0.782703
bl_exp03_channel10	-50	299.558	2.06592	0.592169
bl_exp03_channel10	-40	207.286	1.42956	0.409765
bl_exp03_channel10	-30	135.195	0.93238	0.267254
bl_exp03_channel10	-20	92.9133	0.640782	0.183672
bl_exp03_channel10	-10	63.7306	0.439521	0.125983
bl_exp03_channel10	0	48.7467	0.336184	0.0963627
bm_exp01_channel07	-110	311.929	2.15123	1
bm_exp01_channel07	-100	303.043	2.08995	0.971513
bm_exp01_channel07	-90	290.026	2.00018	0.929782
bm_exp01_channel07	-80	283.722	1.9567	0.909571
bm_exp01_channel07	-70	268.386	1.85094	0.860406
bm_exp01_channel07	-60	218.007	1.5035	0.698899
bm_exp01_channel07	-50	193.649	1.33551	0.620813
bm_exp01_channel07	-40	153.669	1.05979	0.492641
bm_exp01_channel07	-30	114	0.786206	0.365468
bm_exp01_channel07	-20	85.8962	0.592388	0.275371
bm_exp01_channel07	-10	59.9096	0.413169	0.192062
bm_exp01_channel07	0	41.717	0.287704	0.133739
bm_exp02_channel08	-110	211.683	1.45988	0.946997
bm_exp02_channel08	-100	223.531	1.54159	1
bm_exp02_channel08	-90	216.797	1.49515	0.969872
bm_exp02_channel08	-80	210.665	1.45286	0.942443
bm_exp02_channel08	-70	215.8	1.48828	0.965415
bm_exp02_channel08	-60	176.798	1.2193	0.790933
bm_exp02_channel08	-50	150.164	1.03562	0.671783
bm_exp02_channel08	-40	125.235	0.863691	0.560258
bm_exp02_channel08	-30	101.117	0.697355	0.45236
bm_exp02_channel08	-20	78.573	0.541883	0.351508
bm_exp02_channel08	-10	62.934	0.434028	0.281545
bm_exp02_channel08	0	54.4151	0.375277	0.243434

## Sheet: Fig2c
Experiment name	Peak current amp. before DTX block	Peak current amp. after DTX block
bl_exp03_channel07	440.446	184.653
bm_exp03_channel08	475.257	260.047
bn_exp01_channel10	387.112	148.907
bn_exp02_channel07	240.123	150.532
bn_exp03_channel10	117.151	34.0593

## Sheet: Fig2d(Inactivation)
Time point (starting from current peak; in ms)	Current amp. (normalized to peak current)
0	1		Comment: The sampling frequency for these experiments was 50 kHz (see Methods). Therefore the time increments are in 0.02 ms steps, corresponding to individual sampling points.
0.02	0.999917		Comment: The time point 0 corresponds to the peak current of these protocols with a normalized amplitude of 1.
0.04	0.994159
0.06	1.00188
0.08	1.00145
0.1	0.996404
0.12	0.98948
0.14	0.985456
0.16	0.990651
0.18	1.00768
0.2	0.996593
0.22	0.985787
0.24	0.982568
0.26	0.993
0.28	0.991289
0.3	0.992952
0.32	0.997882
0.34	1.00288
0.36	1.00296
0.38	0.995272
0.4	0.992537
0.42	0.995298
0.44	1.00448
0.46	1.00393
0.48	0.995622
0.5	0.984983
0.52	0.987026
0.54	0.987001
0.56	0.998223
0.58	0.995112
0.6	0.995461
0.62	0.997624
0.64	0.992806
0.66	0.992163
0.68	0.996813
0.7	0.999815
0.72	0.990446
0.74	0.990684
0.76	0.990828
0.78	0.992432
0.8	1.00027
0.82	1.00449
0.84	1.0023
0.86	0.99302
0.88	0.991699
0.9	0.999101
0.92	0.997947
0.94	0.999923
0.96	0.992256
0.98	0.98624
1	0.993062
1.02	0.999498
1.04	0.99608
1.06	0.99606
1.08	0.996736
1.1	0.996012
1.12	0.987301
1.14	0.991536
1.16	0.989437
1.18	0.999479
1.2	1.00113
1.22	1.0003
1.24	0.992114
1.26	0.993109
1.28	1.0022
1.3	1.00098
1.32	1.00694
1.34	0.996119
1.36	0.989166
1.38	0.994821
1.4	0.989055
1.42	0.99143
1.44	0.998768
1.46	1.00159
1.48	1.00707
1.5	0.998036
1.52	0.995357
1.54	0.998973
1.56	1.00008
1.58	0.999317
1.6	1.0046
1.62	0.997095
1.64	1.00476
1.66	1.00347
1.68	0.99482
1.7	0.988097
1.72	0.989774
1.74	0.997785
1.76	1.01049
1.78	0.99118
1.8	0.996626
1.82	0.996753
1.84	0.990381
1.86	0.993724
1.88	0.999015
1.9	1.00207
1.92	0.997815
1.94	1.00459
1.96	0.992504
1.98	1.0082
2	1.00423
2.02	0.978937
2.04	0.976418
2.06	0.978816
2.08	0.984846
2.1	0.975953
2.12	0.974899
2.14	0.971541
2.16	0.96969
2.18	0.979604
2.2	0.980828
2.22	0.977252
2.24	0.973699
2.26	0.987551
2.28	0.977314
2.3	0.979141
2.32	0.983472
2.34	0.975472
2.36	0.981275
2.38	0.992216
2.4	0.986273
2.42	0.989706
2.44	0.985286
2.46	0.985309
2.48	0.989956
2.5	0.977645
2.52	0.977025
2.54	0.977153
2.56	0.980071
2.58	0.989302
2.6	0.986115
2.62	0.973579
2.64	0.977998
2.66	0.997397
2.68	1.00403
2.7	0.988279
2.72	0.98119
2.74	0.982365
2.76	0.973963
2.78	0.978663
2.8	0.985211
2.82	0.998931
2.84	0.991964
2.86	0.984838
2.88	0.989457
2.9	0.994073
2.92	0.9782
2.94	0.982674
2.96	0.991191
2.98	0.976895
3	0.977978
3.02	0.982373
3.04	0.976849
3.06	0.982467
3.08	0.986781
3.1	0.984445
3.12	0.980656
3.14	0.98127
3.16	0.977091
3.18	0.980148
3.2	0.975275
3.22	0.971976
3.24	0.966395
3.26	0.983634
3.28	0.991795
3.3	0.995417
3.32	0.984533
3.34	0.978185
3.36	0.98289
3.38	0.986104
3.4	0.977064
3.42	0.974952
3.44	0.979279
3.46	0.979096
3.48	0.985298
3.5	0.982951
3.52	0.980445
3.54	0.982586
3.56	0.979258
3.58	0.982513
3.6	0.987885
3.62	0.982742
3.64	0.973363
3.66	0.973047
3.68	0.974197
3.7	0.977276
3.72	0.988903
3.74	0.987088
3.76	0.983493
3.78	0.978288
3.8	0.973347
3.82	0.995455
3.84	0.992333
3.86	0.989598
3.88	0.985905
3.9	0.983013
3.92	0.977819
3.94	0.98666
3.96	0.985542
3.98	0.991421
4	0.983552
4.02	0.97248
4.04	0.972488
4.06	0.982823
4.08	0.982283
4.1	0.978835
4.12	0.983335
4.14	0.980958
4.16	0.97494
4.18	0.979102
4.2	0.980264
4.22	0.969794
4.24	0.979405
4.26	0.982024
4.28	0.984232
4.3	0.987082
4.32	0.981867
4.34	0.981913
4.36	0.985327
4.38	0.982813
4.4	0.98772
4.42	0.985304
4.44	0.976
4.46	0.978281
4.48	0.98598
4.5	0.977607
4.52	0.987512
4.54	0.984043
4.56	0.986959
4.58	0.987175
4.6	0.986096
4.62	0.981133
4.64	0.979286
4.66	0.980317
4.68	0.973973
4.7	0.976074
4.72	0.978063
4.74	0.977204
4.76	0.986622
4.78	0.98152
4.8	0.974419
4.82	0.978046
4.84	0.985536
4.86	0.986465
4.88	0.985589
4.9	0.991496
4.92	0.98511
4.94	0.988078
4.96	0.97865
4.98	0.985721
5	0.987816
5.02	0.984045
5.04	0.97627
5.06	0.992462
5.08	0.98326
5.1	0.981362
5.12	0.986263
5.14	0.98572
5.16	0.990376
5.18	0.980621
5.2	0.981554
5.22	0.986607
5.24	0.992023
5.26	0.983995
5.28	0.98082
5.3	0.963546
5.32	0.984037
5.34	0.985213
5.36	0.988761
5.38	0.985433
5.4	0.988904
5.42	0.977078
5.44	0.973516
5.46	0.982944
5.48	0.990393
5.5	0.986832
5.52	0.982523
5.54	0.976044
5.56	0.969354
5.58	0.978152
5.6	0.979295
5.62	0.987436
5.64	0.992366
5.66	0.985668
5.68	0.972512
5.7	0.976039
5.72	0.979183
5.74	0.989688
5.76	0.979557
5.78	0.978572
5.8	0.985473
5.82	0.991063
5.84	0.984837
5.86	0.9797
5.88	0.977705
5.9	0.976062
5.92	0.975041
5.94	0.973261
5.96	0.988683
5.98	0.98146
6	0.976359
6.02	0.977258
6.04	0.983481
6.06	0.974395
6.08	0.972529
6.1	0.984719
6.12	0.988714
6.14	0.972014
6.16	0.992387
6.18	0.989014
6.2	0.982162
6.22	0.975665
6.24	0.981314
6.26	0.980477
6.28	0.974617
6.3	0.977081
6.32	0.971131
6.34	0.976503
6.36	0.974986
6.38	0.987482
6.4	0.980502
6.42	0.984699
6.44	0.976314
6.46	0.975561
6.48	0.984004
6.5	0.987624
6.52	0.984243
6.54	0.972116
6.56	0.980713
6.58	0.981139
6.6	0.982999
6.62	0.982183
6.64	0.995666
6.66	0.979113
6.68	0.976608
6.7	0.980919
6.72	0.986674
6.74	0.983158
6.76	0.984141
6.78	0.981945
6.8	0.979489
6.82	0.977332
6.84	0.979581
6.86	0.97695
6.88	0.977461
6.9	0.976063
6.92	0.977239
6.94	0.975905
6.96	0.973958
6.98	0.975414
7	0.97476
7.02	0.969338
7.04	0.974053
7.06	0.97851
7.08	0.970516
7.1	0.97499
7.12	0.970974
7.14	0.975831
7.16	0.974317
7.18	0.970877
7.2	0.968384
7.22	0.967256
7.24	0.972722
7.26	0.981195
7.28	0.976821
7.3	0.983275
7.32	0.973412
7.34	0.968932
7.36	0.974124
7.38	0.974138
7.4	0.9674
7.42	0.968685
7.44	0.974607
7.46	0.978145
7.48	0.979064
7.5	0.965337
7.52	0.971524
7.54	0.967643
7.56	0.962248
7.58	0.964973
7.6	0.980427
7.62	0.971713
7.64	0.958329
7.66	0.959345
7.68	0.968221
7.7	0.965407
7.72	0.959305
7.74	0.96793
7.76	0.964118
7.78	0.96635
7.8	0.966537
7.82	0.975193
7.84	0.972725
7.86	0.973373
7.88	0.974371
7.9	0.973851
7.92	0.970624
7.94	0.972857
7.96	0.975076
7.98	0.968681
8	0.97395
8.02	0.977889
8.04	0.980287
8.06	0.976659
8.08	0.973294
8.1	0.966827
8.12	0.965138
8.14	0.971009
8.16	0.975011
8.18	0.973487
8.2	0.960891
8.22	0.963488
8.24	0.966719
8.26	0.972587
8.28	0.971533
8.3	0.966098
8.32	0.9649
8.34	0.968305
8.36	0.967116
8.38	0.969799
8.4	0.970833
8.42	0.969211
8.44	0.974568
8.46	0.966242
8.48	0.961683
8.5	0.961702
8.52	0.966592
8.54	0.966873
8.56	0.966844
8.58	0.96744
8.6	0.970857
8.62	0.968648
8.64	0.976139
8.66	0.980741
8.68	0.97742
8.7	0.970605
8.72	0.971743
8.74	0.959957
8.76	0.962783
8.78	0.970534
8.8	0.958957
8.82	0.963144
8.84	0.973552
8.86	0.965034
8.88	0.964424
8.9	0.966806
8.92	0.958933
8.94	0.960909
8.96	0.968324
8.98	0.963434
9	0.970942
9.02	0.967044
9.04	0.95113
9.06	0.956271
9.08	0.959941
9.1	0.962603
9.12	0.957488
9.14	0.956235
9.16	0.969622
9.18	0.95632
9.2	0.952605
9.22	0.968331
9.24	0.9684
9.26	0.95575
9.28	0.964002
9.3	0.969973
9.32	0.960278
9.34	0.963121
9.36	0.955136
9.38	0.969231
9.4	0.962496
9.42	0.966402
9.44	0.971331
9.46	0.965514
9.48	0.962378
9.5	0.963228
9.52	0.962434
9.54	0.96718
9.56	0.968753
9.58	0.956854
9.6	0.972994
9.62	0.972095
9.64	0.965575
9.66	0.962698
9.68	0.971164
9.7	0.956232
9.72	0.964091
9.74	0.955089
9.76	0.965252
9.78	0.971357
9.8	0.963663
9.82	0.96665
9.84	0.95843
9.86	0.957952
9.88	0.968926
9.9	0.963591
9.92	0.954736
9.94	0.963936
9.96	0.960033
9.98	0.954345
10	0.95209
10.02	0.96732
10.04	0.96194
10.06	0.955474
10.08	0.967006
10.1	0.972792
10.12	0.976668
10.14	0.965239
10.16	0.957939
10.18	0.951905
10.2	0.960976
10.22	0.964545
10.24	0.970754
10.26	0.972492
10.28	0.966152
10.3	0.963763
10.32	0.966157
10.34	0.975311
10.36	0.974808
10.38	0.966773
10.4	0.96259
10.42	0.963472
10.44	0.967584
10.46	0.962199
10.48	0.959777
10.5	0.959795
10.52	0.952849
10.54	0.962876
10.56	0.96645
10.58	0.967046
10.6	0.961347
10.62	0.962109
10.64	0.967067
10.66	0.957106
10.68	0.961392
10.7	0.9661
10.72	0.962454
10.74	0.965546
10.76	0.966808
10.78	0.964223
10.8	0.959796
10.82	0.963592
10.84	0.967413
10.86	0.96694
10.88	0.967856
10.9	0.969631
10.92	0.959318
10.94	0.964986
10.96	0.96532
10.98	0.96495
11	0.963083
11.02	0.965396
11.04	0.956071
11.06	0.962027
11.08	0.968069
11.1	0.972154
11.12	0.96911
11.14	0.957806
11.16	0.964104
11.18	0.966544
11.2	0.958355
11.22	0.962282
11.24	0.961886
11.26	0.959673
11.28	0.952277
11.3	0.967004
11.32	0.961906
11.34	0.969433
11.36	0.956898
11.38	0.960781
11.4	0.962888
11.42	0.954608
11.44	0.959465
11.46	0.955509
11.48	0.965096
11.5	0.962737
11.52	0.955469
11.54	0.966419
11.56	0.970968
11.58	0.962055
11.6	0.973809
11.62	0.970203
11.64	0.969234
11.66	0.960851
11.68	0.959064
11.7	0.966571
11.72	0.964693
11.74	0.961534
11.76	0.956498
11.78	0.968338
11.8	0.960758
11.82	0.963692
11.84	0.958039
11.86	0.959859
11.88	0.965141
11.9	0.9585
11.92	0.95296
11.94	0.963047
11.96	0.967141
11.98	0.975156
12	0.962718
12.02	0.959219
12.04	0.960649
12.06	0.956957
12.08	0.970416
12.1	0.970087
12.12	0.965319
12.14	0.960397
12.16	0.961105
12.18	0.959907
12.2	0.966859
12.22	0.961644
12.24	0.957101
12.26	0.955834
12.28	0.958355
12.3	0.953121
12.32	0.962654
12.34	0.958808
12.36	0.951666
12.38	0.957185
12.4	0.961456
12.42	0.956989
12.44	0.961146
12.46	0.955285
12.48	0.950798
12.5	0.953952
12.52	0.953715
12.54	0.961155
12.56	0.960465
12.58	0.960315
12.6	0.961089
12.62	0.958742
12.64	0.957448
12.66	0.964162
12.68	0.965278
12.7	0.957505
12.72	0.953878
12.74	0.959999
12.76	0.959034
12.78	0.963556
12.8	0.960813
12.82	0.970016
12.84	0.959961
12.86	0.949253
12.88	0.963231
12.9	0.96481
12.92	0.955732
12.94	0.960126
12.96	0.960627
12.98	0.958772
13	0.965331
13.02	0.957374
13.04	0.963538
13.06	0.965134
13.08	0.964883
13.1	0.962672
13.12	0.965322
13.14	0.963721
13.16	0.962758
13.18	0.965821
13.2	0.970938
13.22	0.966291
13.24	0.963147
13.26	0.964418
13.28	0.959064
13.3	0.971948
13.32	0.969416
13.34	0.964268
13.36	0.960015
13.38	0.95629
13.4	0.953334
13.42	0.960812
13.44	0.975029
13.46	0.964217
13.48	0.9558
13.5	0.964148
13.52	0.967452
13.54	0.963304
13.56	0.961701
13.58	0.967883
13.6	0.965431
13.62	0.961066
13.64	0.964999
13.66	0.96148
13.68	0.973024
13.7	0.961364
13.72	0.960058
13.74	0.964876
13.76	0.96069
13.78	0.967346
13.8	0.970843
13.82	0.96388
13.84	0.966912
13.86	0.968185
13.88	0.968795
13.9	0.963827
13.92	0.958382
13.94	0.968674
13.96	0.969483
13.98	0.967068
14	0.972082
14.02	0.964784
14.04	0.968051
14.06	0.966278
14.08	0.962059
14.1	0.962727
14.12	0.966184
14.14	0.961971
14.16	0.970395
14.18	0.959395
14.2	0.953784
14.22	0.956028
14.24	0.958726
14.26	0.961636
14.28	0.962119
14.3	0.964405
14.32	0.959796
14.34	0.964514
14.36	0.955414
14.38	0.963677
14.4	0.97019
14.42	0.966475
14.44	0.962313
14.46	0.96308
14.48	0.958171
14.5	0.962042
14.52	0.957787
14.54	0.9592
14.56	0.964364
14.58	0.956555
14.6	0.967879
14.62	0.969985
14.64	0.974015
14.66	0.973727
14.68	0.963195
14.7	0.964926
14.72	0.967462
14.74	0.9668
14.76	0.982262
14.78	0.964193
14.8	0.954626
14.82	0.960241
14.84	0.965841
14.86	0.962875
14.88	0.958791
14.9	0.95871
14.92	0.963382
14.94	0.956454
14.96	0.956363
14.98	0.964764
15	0.960768
15.02	0.953228
15.04	0.953361
15.06	0.956907
15.08	0.964859
15.1	0.969907
15.12	0.959325
15.14	0.956261
15.16	0.954389
15.18	0.963956
15.2	0.954866
15.22	0.948368
15.24	0.956614
15.26	0.95459
15.28	0.954807
15.3	0.954811
15.32	0.952079
15.34	0.954256
15.36	0.94709
15.38	0.965172
15.4	0.963859
15.42	0.957364
15.44	0.971294
15.46	0.962128
15.48	0.959272
15.5	0.961169
15.52	0.955243
15.54	0.958226
15.56	0.963566
15.58	0.958679
15.6	0.961254
15.62	0.970159
15.64	0.968162
15.66	0.959474
15.68	0.955476
15.7	0.967804
15.72	0.963736
15.74	0.961863
15.76	0.963095
15.78	0.961487
15.8	0.959483
15.82	0.961331
15.84	0.965546
15.86	0.959083
15.88	0.951648
15.9	0.96315
15.92	0.95334
15.94	0.96038
15.96	0.963038
15.98	0.950118
16	0.956881
16.02	0.963451
16.04	0.952744
16.06	0.953329
16.08	0.959552
16.1	0.952391
16.12	0.96164
16.14	0.956635
16.16	0.940648
16.18	0.948878
16.2	0.960559
16.22	0.952365
16.24	0.958234
16.26	0.949575
16.28	0.938117
16.3	0.953795
16.32	0.947657
16.34	0.952769
16.36	0.957576
16.38	0.94437
16.4	0.945165
16.42	0.962028
16.44	0.966274
16.46	0.961888
16.48	0.959348
16.5	0.958442
16.52	0.961526
16.54	0.960992
16.56	0.956729
16.58	0.948086
16.6	0.952453
16.62	0.953914
16.64	0.944744
16.66	0.957883
16.68	0.96281
16.7	0.959466
16.72	0.9617
16.74	0.951459
16.76	0.957981
16.78	0.963498
16.8	0.959493
16.82	0.952142
16.84	0.956662
16.86	0.954277
16.88	0.948062
16.9	0.955592
16.92	0.952308
16.94	0.949668
16.96	0.951879
16.98	0.961634
17	0.961249
17.02	0.955931
17.04	0.961308
17.06	0.959391
17.08	0.950381
17.1	0.947917
17.12	0.967081
17.14	0.957299
17.16	0.954077
17.18	0.946139
17.2	0.956527
17.22	0.955679
17.24	0.948068
17.26	0.959631
17.28	0.956911
17.3	0.957718
17.32	0.964045
17.34	0.964204
17.36	0.965515
17.38	0.968732
17.4	0.965448
17.42	0.962055
17.44	0.95827
17.46	0.969932
17.48	0.970381
17.5	0.955066
17.52	0.957304
17.54	0.957789
17.56	0.96396
17.58	0.950804
17.6	0.960766
17.62	0.959209
17.64	0.953458
17.66	0.95831
17.68	0.960951
17.7	0.959193
17.72	0.965446
17.74	0.967421
17.76	0.955425
17.78	0.951545
17.8	0.957268
17.82	0.943658
17.84	0.958241
17.86	0.965738
17.88	0.956992
17.9	0.950257
17.92	0.954553
17.94	0.952722
17.96	0.955315
17.98	0.943173
18	0.954338
18.02	0.954912
18.04	0.948262
18.06	0.951283
18.08	0.955802
18.1	0.953138
18.12	0.950182
18.14	0.951684
18.16	0.946191
18.18	0.961489
18.2	0.953473
18.22	0.9503
18.24	0.946354
18.26	0.960026
18.28	0.958608
18.3	0.952126
18.32	0.952243
18.34	0.960899
18.36	0.962098
18.38	0.956615
18.4	0.948488
18.42	0.946907
18.44	0.953061
18.46	0.954772
18.48	0.953771
18.5	0.953775
18.52	0.946152
18.54	0.956128
18.56	0.946691
18.58	0.943828
18.6	0.951181
18.62	0.95233
18.64	0.94832
18.66	0.944601
18.68	0.93436
18.7	0.943338
18.72	0.961414
18.74	0.943802
18.76	0.939907
18.78	0.950214
18.8	0.945908
18.82	0.942929
18.84	0.95228
18.86	0.944486
18.88	0.944768
18.9	0.946545
18.92	0.947375
18.94	0.949546
18.96	0.945186
18.98	0.947074
19	0.935645
19.02	0.941927
19.04	0.953734
19.06	0.947627
19.08	0.942339
19.1	0.936177
19.12	0.94032
19.14	0.948649
19.16	0.956481
19.18	0.955344
19.2	0.94518
19.22	0.943433
19.24	0.951004
19.26	0.946429
19.28	0.942768
19.3	0.955528
19.32	0.949625
19.34	0.944118
19.36	0.946734
19.38	0.945454
19.4	0.944983
19.42	0.949542
19.44	0.942718
19.46	0.945863
19.48	0.940616
19.5	0.964876
19.52	0.952686
19.54	0.941189
19.56	0.953998
19.58	0.953352
19.6	0.959357
19.62	0.949812
19.64	0.9616
19.66	0.954979
19.68	0.94564
19.7	0.940206
19.72	0.9534
19.74	0.9489
19.76	0.955885
19.78	0.956931
19.8	0.949681
19.82	0.943596
19.84	0.943038
19.86	0.939829
19.88	0.944579
19.9	0.938744
19.92	0.953736
19.94	0.954546
19.96	0.940444
19.98	0.940056
20	0.947475
20.02	0.946609
20.04	0.948158
20.06	0.950456
20.08	0.937828
20.1	0.9422
20.12	0.944108
20.14	0.94661
20.16	0.942617
20.18	0.934979
20.2	0.938509
20.22	0.932743
20.24	0.944615
20.26	0.952015
20.28	0.94761
20.3	0.946689
20.32	0.947718
20.34	0.948762
20.36	0.947217
20.38	0.937941
20.4	0.937129
20.42	0.94735
20.44	0.949254
20.46	0.951107
20.48	0.947357
20.5	0.947931
20.52	0.94726
20.54	0.947139
20.56	0.945825
20.58	0.935186
20.6	0.94047
20.62	0.94102
20.64	0.945955
20.66	0.946736
20.68	0.944099
20.7	0.951868
20.72	0.946513
20.74	0.948637
20.76	0.943286
20.78	0.944437
20.8	0.948364
20.82	0.954046
20.84	0.94626
20.86	0.943774
20.88	0.95024
20.9	0.96041
20.92	0.950689
20.94	0.949251
20.96	0.957764
20.98	0.953963
21	0.944545
21.02	0.949304
21.04	0.943293
21.06	0.943436
21.08	0.953537
21.1	0.955753
21.12	0.941115
21.14	0.929232
21.16	0.946752
21.18	0.9501
21.2	0.931702
21.22	0.939324
21.24	0.941767
21.26	0.938974
21.28	0.935542
21.3	0.930666
21.32	0.929822
21.34	0.937609
21.36	0.938773
21.38	0.934162
21.4	0.941307
21.42	0.94345
21.44	0.939172
21.46	0.938244
21.48	0.945005
21.5	0.944934
21.52	0.939252
21.54	0.9339
21.56	0.931983
21.58	0.937479
21.6	0.932744
21.62	0.934042
21.64	0.936695
21.66	0.934518
21.68	0.940594
21.7	0.938829
21.72	0.935853
21.74	0.930897
21.76	0.943753
21.78	0.93519
21.8	0.942594
21.82	0.938274
21.84	0.937563
21.86	0.939664
21.88	0.937022
21.9	0.946192
21.92	0.938719
21.94	0.933828
21.96	0.944771
21.98	0.948419
22	0.93962
22.02	0.941231
22.04	0.936209
22.06	0.939777
22.08	0.952623
22.1	0.943493
22.12	0.939185
22.14	0.94271
22.16	0.9447
22.18	0.948289
22.2	0.954083
22.22	0.947783
22.24	0.942312
22.26	0.94429
22.28	0.953455
22.3	0.954928
22.32	0.952076
22.34	0.947463
22.36	0.941002
22.38	0.936431
22.4	0.942858
22.42	0.93873
22.44	0.944808
22.46	0.941866
22.48	0.935713
22.5	0.933958
22.52	0.941121
22.54	0.934059
22.56	0.933389
22.58	0.943504
22.6	0.941346
22.62	0.931896
22.64	0.926986
22.66	0.936818
22.68	0.933193
22.7	0.938477
22.72	0.93493
22.74	0.94254
22.76	0.944502
22.78	0.935634
22.8	0.937955
22.82	0.947041
22.84	0.942648
22.86	0.948343
22.88	0.937435
22.9	0.94581
22.92	0.947844
22.94	0.940961
22.96	0.948075
22.98	0.947284
23	0.937057
23.02	0.938028
23.04	0.942808
23.06	0.942789
23.08	0.943102
23.1	0.94806
23.12	0.947087
23.14	0.949909
23.16	0.940109
23.18	0.947955
23.2	0.945303
23.22	0.949777
23.24	0.947493
23.26	0.939635
23.28	0.948358
23.3	0.953051
23.32	0.950979
23.34	0.946789
23.36	0.935422
23.38	0.944449
23.4	0.94556
23.42	0.943796
23.44	0.943216
23.46	0.94456
23.48	0.935609
23.5	0.945185
23.52	0.952076
23.54	0.950299
23.56	0.938197
23.58	0.944565
23.6	0.936118
23.62	0.94758
23.64	0.944881
23.66	0.939335
23.68	0.943297
23.7	0.943746
23.72	0.945353
23.74	0.942028
23.76	0.937774
23.78	0.936966
23.8	0.938098
23.82	0.949655
23.84	0.95049
23.86	0.942273
23.88	0.936313
23.9	0.935571
23.92	0.940733
23.94	0.939873
23.96	0.935956
23.98	0.941942
24	0.9433
24.02	0.941671
24.04	0.943527
24.06	0.942636
24.08	0.945096
24.1	0.940236
24.12	0.939215
24.14	0.941353
24.16	0.939671
24.18	0.93848
24.2	0.940939
24.22	0.941772
24.24	0.94298
24.26	0.943359
24.28	0.934154
24.3	0.938955
24.32	0.937756
24.34	0.941197
24.36	0.936243
24.38	0.934789
24.4	0.941294
24.42	0.941884
24.44	0.941019
24.46	0.94071
24.48	0.935889
24.5	0.92815
24.52	0.934115
24.54	0.941405
24.56	0.937266
24.58	0.944839
24.6	0.939048
24.62	0.939697
24.64	0.939038
24.66	0.923186
24.68	0.928852
24.7	0.931123
24.72	0.929762
24.74	0.924263
24.76	0.926051
24.78	0.93382
24.8	0.936389
24.82	0.93712
24.84	0.933088
24.86	0.944165
24.88	0.930775
24.9	0.931492
24.92	0.940064
24.94	0.936533
24.96	0.933221
24.98	0.940484
25	0.936454
25.02	0.932968
25.04	0.942615
25.06	0.940396
25.08	0.953054
25.1	0.944663
25.12	0.938441
25.14	0.941436
25.16	0.943134
25.18	0.936158
25.2	0.935186
25.22	0.93304
25.24	0.934598
25.26	0.924684
25.28	0.930134
25.3	0.943003
25.32	0.943507
25.34	0.935314
25.36	0.938603
25.38	0.935483
25.4	0.927216
25.42	0.932134
25.44	0.937872
25.46	0.943703
25.48	0.931576
25.5	0.945539
25.52	0.93727
25.54	0.931231
25.56	0.939027
25.58	0.940424
25.6	0.930817
25.62	0.937398
25.64	0.943007
25.66	0.939112
25.68	0.938946
25.7	0.931321
25.72	0.92738
25.74	0.929079
25.76	0.938819
25.78	0.940674
25.8	0.940921
25.82	0.934883
25.84	0.939392
25.86	0.940333
25.88	0.939114
25.9	0.942573
25.92	0.944761
25.94	0.933324
25.96	0.934097
25.98	0.942899
26	0.944793
26.02	0.940994
26.04	0.937282
26.06	0.941732
26.08	0.95137
26.1	0.955765
26.12	0.945714
26.14	0.954112
26.16	0.952271
26.18	0.956875
26.2	0.948604
26.22	0.951686
26.24	0.948273
26.26	0.951415
26.28	0.940571
26.3	0.944216
26.32	0.952326
26.34	0.947728
26.36	0.946143
26.38	0.952309
26.4	0.944374
26.42	0.956683
26.44	0.95671
26.46	0.945744
26.48	0.941794
26.5	0.946356
26.52	0.947649
26.54	0.944257
26.56	0.952877
26.58	0.949616
26.6	0.941952
26.62	0.950754
26.64	0.946027
26.66	0.953248
26.68	0.946167
26.7	0.93235
26.72	0.935912
26.74	0.960506
26.76	0.960663
26.78	0.945194
26.8	0.946287
26.82	0.941903
26.84	0.947954
26.86	0.950133
26.88	0.947967
26.9	0.940676
26.92	0.93122
26.94	0.954969
26.96	0.956532
26.98	0.945399
27	0.945544
27.02	0.957046
27.04	0.939368
27.06	0.946036
27.08	0.949996
27.1	0.946566
27.12	0.95113
27.14	0.93424
27.16	0.945308
27.18	0.943282
27.2	0.9396
27.22	0.950044
27.24	0.953518
27.26	0.944384
27.28	0.943904
27.3	0.953116
27.32	0.940995
27.34	0.939622
27.36	0.953842
27.38	0.942894
27.4	0.951143
27.42	0.957229
27.44	0.948683
27.46	0.948584
27.48	0.935968
27.5	0.94223
27.52	0.944725
27.54	0.945313
27.56	0.931582
27.58	0.937594
27.6	0.937765
27.62	0.943903
27.64	0.935738
27.66	0.939511
27.68	0.943883
27.7	0.944335
27.72	0.942491
27.74	0.955599
27.76	0.96117
27.78	0.942923
27.8	0.944994
27.82	0.942504
27.84	0.941921
27.86	0.940793
27.88	0.943225
27.9	0.947949
27.92	0.940491
27.94	0.939625
27.96	0.946955
27.98	0.936226
28	0.942168
28.02	0.939253
28.04	0.926609
28.06	0.940559
28.08	0.941902
28.1	0.92927
28.12	0.936429
28.14	0.942796
28.16	0.928095
28.18	0.945846
28.2	0.946918
28.22	0.93997
28.24	0.93843
28.26	0.940084
28.28	0.941667
28.3	0.940678
28.32	0.950361
28.34	0.954192
28.36	0.935089
28.38	0.939089
28.4	0.951503
28.42	0.945014
28.44	0.945726
28.46	0.951156
28.48	0.941452
28.5	0.935841
28.52	0.940422
28.54	0.933725
28.56	0.944282
28.58	0.937326
28.6	0.930185
28.62	0.941557
28.64	0.952655
28.66	0.942193
28.68	0.93717
28.7	0.940869
28.72	0.936088
28.74	0.938748
28.76	0.937608
28.78	0.936057
28.8	0.936129
28.82	0.932693
28.84	0.932501
28.86	0.935644
28.88	0.938521
28.9	0.930917
28.92	0.939398
28.94	0.934783
28.96	0.928178
28.98	0.923873
29	0.939335
29.02	0.934235
29.04	0.95197
29.06	0.952479
29.08	0.939681
29.1	0.941311
29.12	0.942289
29.14	0.942953
29.16	0.945125
29.18	0.946662
29.2	0.941308
29.22	0.951643
29.24	0.95186
29.26	0.93971
29.28	0.941423
29.3	0.954173
29.32	0.947762
29.34	0.944285
29.36	0.944066
29.38	0.949961
29.4	0.940386
29.42	0.952404
29.44	0.94371
29.46	0.951841
29.48	0.95396
29.5	0.945526
29.52	0.939993
29.54	0.943545
29.56	0.948094
29.58	0.935435
29.6	0.932761
29.62	0.934532
29.64	0.93395
29.66	0.930123
29.68	0.936177
29.7	0.945711
29.72	0.938442
29.74	0.941905
29.76	0.939929
29.78	0.93792
29.8	0.941486
29.82	0.939568
29.84	0.925859
29.86	0.940103
29.88	0.939187
29.9	0.939054
29.92	0.924969
29.94	0.935633
29.96	0.933258
29.98	0.936017
30	0.937498
30.02	0.941181
30.04	0.939287
30.06	0.927938
30.08	0.926783
30.1	0.933875
30.12	0.928832
30.14	0.926323
30.16	0.936518
30.18	0.939496
30.2	0.937698
30.22	0.933161
30.24	0.940166
30.26	0.933944
30.28	0.942277
30.3	0.943298
30.32	0.937638
30.34	0.931349
30.36	0.929381
30.38	0.923155
30.4	0.927673
30.42	0.933587
30.44	0.925413
30.46	0.920568
30.48	0.925905
30.5	0.937982
30.52	0.931685
30.54	0.930199
30.56	0.939615
30.58	0.941345
30.6	0.933131
30.62	0.924037
30.64	0.926588
30.66	0.927399
30.68	0.936615
30.7	0.928226
30.72	0.937245
30.74	0.939333
30.76	0.939418
30.78	0.941049
30.8	0.942032
30.82	0.937494
30.84	0.932806
30.86	0.9316
30.88	0.931462
30.9	0.932187
30.92	0.932106
30.94	0.934495
30.96	0.927045
30.98	0.936201
31	0.936732
31.02	0.939551
31.04	0.938155
31.06	0.949988
31.08	0.945295
31.1	0.925388
31.12	0.932931
31.14	0.938595
31.16	0.932781
31.18	0.931429
31.2	0.931361
31.22	0.927766
31.24	0.935474
31.26	0.939648
31.28	0.939155
31.3	0.938373
31.32	0.938786
31.34	0.936135
31.36	0.935684
31.38	0.927144
31.4	0.944673
31.42	0.928327
31.44	0.930316
31.46	0.927137
31.48	0.935588
31.5	0.932357
31.52	0.926772
31.54	0.929118
31.56	0.929822
31.58	0.92935
31.6	0.928841
31.62	0.922366
31.64	0.932843
31.66	0.928163
31.68	0.919014
31.7	0.913317
31.72	0.922156
31.74	0.935336
31.76	0.923896
31.78	0.92833
31.8	0.931065
31.82	0.925585
31.84	0.91947
31.86	0.92895
31.88	0.926889
31.9	0.930706
31.92	0.914327
31.94	0.922989
31.96	0.93425
31.98	0.93099
32	0.926544
32.02	0.935297
32.04	0.940598
32.06	0.930418
32.08	0.92617
32.1	0.93236
32.12	0.926641
32.14	0.923445
32.16	0.926176
32.18	0.922868
32.2	0.927178
32.22	0.925164
32.24	0.910251
32.26	0.919589
32.28	0.926239
32.3	0.925053
32.32	0.923885
32.34	0.936102
32.36	0.925001
32.38	0.924547
32.4	0.932158
32.42	0.935858
32.44	0.939639
32.46	0.941078
32.48	0.931055
32.5	0.937704
32.52	0.934199
32.54	0.93376
32.56	0.928047
32.58	0.926005
32.6	0.927142
32.62	0.932116
32.64	0.929999
32.66	0.931296
32.68	0.933819
32.7	0.927018
32.72	0.923553
32.74	0.927815
32.76	0.924456
32.78	0.924905
32.8	0.927164
32.82	0.917948
32.84	0.919237
32.86	0.917985
32.88	0.918397
32.9	0.931998
32.92	0.92304
32.94	0.932174
32.96	0.932568
32.98	0.926665
33	0.933521
33.02	0.918686
33.04	0.928106
33.06	0.934784
33.08	0.932422
33.1	0.931955
33.12	0.938314
33.14	0.935137
33.16	0.930535
33.18	0.932855
33.2	0.940787
33.22	0.937236
33.24	0.940524
33.26	0.93753
33.28	0.938063
33.3	0.941874
33.32	0.939745
33.34	0.932747
33.36	0.943843
33.38	0.943673
33.4	0.925424
33.42	0.929437
33.44	0.937714
33.46	0.939431
33.48	0.932284
33.5	0.937613
33.52	0.931023
33.54	0.932041
33.56	0.948423
33.58	0.942102
33.6	0.94083
33.62	0.938335
33.64	0.933446
33.66	0.928405
33.68	0.943125
33.7	0.955091
33.72	0.941597
33.74	0.94301
33.76	0.936542
33.78	0.944573
33.8	0.936386
33.82	0.933284
33.84	0.933014
33.86	0.932598
33.88	0.930404
33.9	0.936575
33.92	0.937381
33.94	0.935131
33.96	0.938118
33.98	0.937256
34	0.935186
34.02	0.931982
34.04	0.934125
34.06	0.938561
34.08	0.933852
34.1	0.928404
34.12	0.92516
34.14	0.933719
34.16	0.931671
34.18	0.929948
34.2	0.930777
34.22	0.939636
34.24	0.935281
34.26	0.925141
34.28	0.927639
34.3	0.933466
34.32	0.928299
34.34	0.924579
34.36	0.924287
34.38	0.924992
34.4	0.93213
34.42	0.934298
34.44	0.934076
34.46	0.923234
34.48	0.930291
34.5	0.921071
34.52	0.929796
34.54	0.926067
34.56	0.925633
34.58	0.935936
34.6	0.928654
34.62	0.931246
34.64	0.927605
34.66	0.925224
34.68	0.930145
34.7	0.927993
34.72	0.928892
34.74	0.924176
34.76	0.932744
34.78	0.931234
34.8	0.915632
34.82	0.925897
34.84	0.9258
34.86	0.918704
34.88	0.931578
34.9	0.929051
34.92	0.923074
34.94	0.926115
34.96	0.927307
34.98	0.930085
35	0.942557
35.02	0.926421
35.04	0.924257
35.06	0.938412
35.08	0.928061
35.1	0.935702
35.12	0.927001
35.14	0.921328
35.16	0.921731
35.18	0.933462
35.2	0.928288
35.22	0.927289
35.24	0.93171
35.26	0.926591
35.28	0.926739
35.3	0.926901
35.32	0.933566
35.34	0.925506
35.36	0.925686
35.38	0.921413
35.4	0.932434
35.42	0.927976
35.44	0.92011
35.46	0.9256
35.48	0.923085
35.5	0.918278
35.52	0.920956
35.54	0.917391
35.56	0.929093
35.58	0.934855
35.6	0.929185
35.62	0.931315
35.64	0.923663
35.66	0.933425
35.68	0.926621
35.7	0.925929
35.72	0.92346
35.74	0.918719
35.76	0.915912
35.78	0.919738
35.8	0.922261
35.82	0.920902
35.84	0.909497
35.86	0.921903
35.88	0.921527
35.9	0.908042
35.92	0.918154
35.94	0.925319
35.96	0.922681
35.98	0.917766
36	0.919637
36.02	0.914905
36.04	0.921746
36.06	0.925757
36.08	0.931835
36.1	0.911075
36.12	0.922293
36.14	0.92316
36.16	0.919038
36.18	0.920764
36.2	0.927491
36.22	0.922287
36.24	0.924638
36.26	0.917599
36.28	0.930788
36.3	0.927111
36.32	0.921152
36.34	0.926395
36.36	0.921719
36.38	0.93238
36.4	0.92479
36.42	0.922182
36.44	0.917976
36.46	0.924247
36.48	0.92783
36.5	0.925718
36.52	0.921669
36.54	0.929366
36.56	0.919449
36.58	0.913676
36.6	0.921169
36.62	0.925041
36.64	0.920443
36.66	0.917583
36.68	0.920321
36.7	0.923706
36.72	0.91524
36.74	0.914974
36.76	0.915229
36.78	0.914862
36.8	0.908215
36.82	0.9101
36.84	0.908403
36.86	0.915148
36.88	0.912034
36.9	0.906277
36.92	0.920391
36.94	0.909779
36.96	0.919664
36.98	0.920121
37	0.916412
37.02	0.921802
37.04	0.91441
37.06	0.915474
37.08	0.921545
37.1	0.920191
37.12	0.912759
37.14	0.911743
37.16	0.923916
37.18	0.913844
37.2	0.908555
37.22	0.911412
37.24	0.914084
37.26	0.926277
37.28	0.908991
37.3	0.910746
37.32	0.910253
37.34	0.907397
37.36	0.908247
37.38	0.912036
37.4	0.911074
37.42	0.907615
37.44	0.911861
37.46	0.910963
37.48	0.9169
37.5	0.910196
37.52	0.917725
37.54	0.915241
37.56	0.922849
37.58	0.919322
37.6	0.916689
37.62	0.912962
37.64	0.920775
37.66	0.910898
37.68	0.908441
37.7	0.917511
37.72	0.910404
37.74	0.90941
37.76	0.905998
37.78	0.907869
37.8	0.903555
37.82	0.906035
37.84	0.906986
37.86	0.908022
37.88	0.915705
37.9	0.913768
37.92	0.908493
37.94	0.902096
37.96	0.910875
37.98	0.907915
38	0.912049
38.02	0.905999
38.04	0.9077
38.06	0.904936
38.08	0.906294
38.1	0.905117
38.12	0.905551
38.14	0.907153
38.16	0.907055
38.18	0.913821
38.2	0.89704
38.22	0.913815
38.24	0.911623
38.26	0.912536
38.28	0.90812
38.3	0.900968
38.32	0.916516
38.34	0.919188
38.36	0.9102
38.38	0.913893
38.4	0.912838
38.42	0.915206
38.44	0.905984
38.46	0.915507
38.48	0.913612
38.5	0.908917
38.52	0.906162
38.54	0.922858
38.56	0.905549
38.58	0.90282
38.6	0.921756
38.62	0.917845
38.64	0.916464
38.66	0.90837
38.68	0.905833
38.7	0.914166
38.72	0.907468
38.74	0.909274
38.76	0.911642
38.78	0.913152
38.8	0.919267
38.82	0.905901
38.84	0.91261
38.86	0.914605
38.88	0.90421
38.9	0.910651
38.92	0.90866
38.94	0.90589
38.96	0.909486
38.98	0.90403
39	0.904934
39.02	0.903423
39.04	0.908504
39.06	0.903288
39.08	0.906194
39.1	0.903857
39.12	0.907338
39.14	0.901186
39.16	0.899043
39.18	0.897865
39.2	0.901052
39.22	0.905691
39.24	0.907626
39.26	0.908595
39.28	0.890898
39.3	0.901102
39.32	0.91131
39.34	0.906396
39.36	0.903389
39.38	0.905137
39.4	0.90317
39.42	0.90921
39.44	0.905124
39.46	0.910384
39.48	0.907441
39.5	0.906959
39.52	0.905153
39.54	0.898861
39.56	0.910969
39.58	0.918463
39.6	0.906254
39.62	0.89647
39.64	0.907024
39.66	0.897663
39.68	0.910272
39.7	0.90048
39.72	0.901366
39.74	0.892281
39.76	0.899318
39.78	0.911035
39.8	0.909382
39.82	0.905723
39.84	0.912392
39.86	0.900697
39.88	0.906163
39.9	0.91101
39.92	0.90199
39.94	0.897986
39.96	0.906796
[truncated: 143,003 more rows]

## Sheet: Fig2d(Recovery)
Experiment name	Time from end of inactivation pulse (ms)	Current amp. (normalized to peak current)
end_of_inactivation	0	0.442392
bk_exp01_channel08	100	0.606378
bk_exp01_channel08	300	0.733966
bk_exp01_channel08	1000	0.887262
bk_exp01_channel08	3000	1.05196
bk_exp02_channel09	100	0.576967
bk_exp02_channel09	300	0.712704
bk_exp02_channel09	1000	0.783708
bk_exp02_channel09	3000	0.985114
bk_exp02_channel10	100	0.490562
bk_exp02_channel10	300	0.590445
bk_exp02_channel10	1000	0.790868
bk_exp02_channel10	3000	0.916053
bk_exp03_channel09	100	0.66739
bk_exp03_channel09	300	0.858118
bk_exp03_channel09	1000	1.06792
bk_exp03_channel09	3000	1.14053
bl_exp03_channel07	100	0.657544
bl_exp03_channel07	300	0.757802
bl_exp03_channel07	1000	0.813333
bl_exp03_channel07	3000	0.837906

[truncated: 17 more sheets: Fig3d,e, Fig4b,c, Fig4e, Fig4g, Fig5a, Fig5d(Pre drive post), Fig5d(Pre fail drive post), Fig5e; SFig8a, Fig5g(Associative), Fig5g(Non-associative), Fig5h; SFig6c; SFig7; SFig8b,c, SFig1, SFig2, SFig3, SFig4, SFig5, SFig9,10]
